# Supplementary material for: The relationship between metabolite mediated immune regulatory imbalance and the occurrence of malignant tumors of bone and articular cartilage: a Mendelian randomization study
Source: Front Immunol. 2024 Aug 9;15:1433219. doi: 10.3389/fimmu.2024.1433219 (PMC11341416; doi:10.3389/fimmu.2024.1433219)
Supplement: Supplementary file 1 [file Table_1.xls]

## Sheet: Sheet1
id.exposure	egger intercept-pval	Weighted median-pval
GCST90199641	0.709577
GCST90199702	0.188403
GCST90199712	0.474933
GCST90199713	0.71122
GCST90199722	0.594144
GCST90199753	0.626283
GCST90199799	0.971291
GCST90199805	0.905186
GCST90199811	0.49049
GCST90199814	0.256058
GCST90199825	0.417095
GCST90199884	0.885317
GCST90199889	0.6968
GCST90199892	0.0341091	0.0346738
GCST90199928	0.483974
GCST90199961	0.154546
GCST90199973	0.989853
GCST90199974	0.0135722	0.125631
GCST90200002	0.467568
GCST90200015	0.820697
GCST90200024	0.380429
GCST90200026	0.887071
GCST90200032	0.746497
GCST90200046	0.942055
GCST90200065	0.529527
GCST90200116	0.214449
GCST90200137	0.541949
GCST90200148	0.823558
GCST90200154	0.478558
GCST90200165	0.745438
GCST90200180	0.89747
GCST90200205	0.818544
GCST90200226	0.684072
GCST90200242	0.177377
GCST90200248	0.88622
GCST90200288	0.784478
GCST90200326	0.638021
GCST90200328	0.830325
GCST90200343	0.481645
GCST90200345	0.0316215	0.251315
GCST90200352	0.437659
GCST90200365	0.35062
GCST90200380	0.251288
GCST90200382	0.957483
GCST90200434	0.881044
GCST90200446	0.314788
GCST90200456	0.705533
GCST90200478	0.905791
GCST90200495	0.970535
GCST90200510	0.95763
GCST90200524	0.0302935	0.0242823
GCST90200584	0.517405
GCST90200590	0.676923
GCST90200670	0.429019
GCST90200677	0.239263
GCST90200761	0.135738
GCST90200775	0.377783
GCST90200776	0.710951
GCST90200812	0.317661
GCST90200830	0.678763
GCST90200877	0.646655
GCST90200909	0.313135
GCST90200918	0.0139345	0.0135575
GCST90200933	0.230862
GCST90200953	0.825439
GCST90200967	0.176072
GCST90200970	0.522818
