# Supplementary material for: The relationship between metabolite mediated immune regulatory imbalance and the occurrence of malignant tumors of bone and articular cartilage: a Mendelian randomization study
Source: Front Immunol. 2024 Aug 9;15:1433219. doi: 10.3389/fimmu.2024.1433219 (PMC11341416; doi:10.3389/fimmu.2024.1433219)
Supplement: Supplementary file 2 [file Table_2.xlsx]

## Sheet: Sheet1
Supplementary Table 2： List of 38 Metabolites Positively Associated with the Development of Bone and Articular Cartilage Malignant Tumors.
Exposure	method	nsnp	Beta	se	pval
Glucuronate levels	Inverse variance weighted	15	0.707154	0.317251	0.0258139
5-hydroxyhexanoate levels	Inverse variance weighted	19	0.578212	0.240969	0.0164162
Octadecanedioate levels	Inverse variance weighted	25	0.613294	0.225906	0.00663127
Glycolithocholate sulfate levels	Inverse variance weighted	22	0.348007	0.124728	0.00526862
Alpha-hydroxycaproate levels	Inverse variance weighted	20	0.414641	0.19441	0.0329398
Pyrraline levels	Inverse variance weighted	23	0.568711	0.254764	0.0255949
2-stearoyl-GPE (18:0) levels	Inverse variance weighted	32	0.434321	0.209458	0.038121
Methionine sulfone levels	Inverse variance weighted	33	0.406668	0.168487	0.0157935
Methyl glucopyranoside (alpha + beta) levels	Inverse variance weighted	27	0.291008	0.120412	0.0156589
9-hydroxystearate levels	Inverse variance weighted	25	0.558033	0.268424	0.0376246
6-hydroxyindole sulfate levels	Inverse variance weighted	16	0.739294	0.341306	0.0303056
Taurodeoxycholic acid 3-sulfate levels	Inverse variance weighted	22	0.344604	0.149181	0.0208895
Glycodeoxycholate 3-sulfate levels	Inverse variance weighted	32	0.245064	0.113649	0.031058
Ceramide (d18:1/14:0, d16:1/16:0) levels	Inverse variance weighted	30	0.74544	0.225391	0.000941909
Eicosenoylcarnitine (C20:1) levels	Inverse variance weighted	31	0.523604	0.22702	0.021087
Hydroxy-cmpf levels	Inverse variance weighted	21	0.609159	0.296241	0.0397541
Octadecenedioate (C18:1-DC) levels	Inverse variance weighted	22	0.441141	0.177699	0.0130455
Glucuronide of C12H22O4 (1) levels	Inverse variance weighted	18	0.456586	0.23144	0.0485182
3-indoleglyoxylic acid levels	Inverse variance weighted	20	0.428419	0.206049	0.037598
Taurochenodeoxycholic acid 3-sulfate levels	Inverse variance weighted	30	0.423436	0.200461	0.0346598
Gamma-glutamylleucine levels	Inverse variance weighted	18	0.58474	0.282912	0.0387475
3-methoxytyrosine levels	Inverse variance weighted	24	0.561242	0.268012	0.0362513
N-formylmethionine levels	Inverse variance weighted	21	0.797419	0.284108	0.00500439
S-adenosylhomocysteine (SAH) levels	Inverse variance weighted	25	0.561411	0.205572	0.0063148
Phenylpyruvate levels	Inverse variance weighted	31	0.45132	0.227271	0.0470532
Glutarate (C5-DC) levels	Inverse variance weighted	26	0.483295	0.194059	0.0127581
Arachidate (20:0) levels	Inverse variance weighted	24	0.468912	0.222654	0.0352028
X-11308 levels	Inverse variance weighted	29	0.633265	0.212124	0.00283247
X-12462 levels	Inverse variance weighted	11	0.79164	0.368036	0.0314775
X-12680 levels	Inverse variance weighted	17	1.04536	0.311555	0.000792832
X-13695 levels	Inverse variance weighted	16	0.502372	0.235266	0.0327337
X-21736 levels	Inverse variance weighted	33	0.504179	0.251342	0.0448615
X-21470 levels	Inverse variance weighted	18	0.373675	0.19021	0.0494669
X-26111 levels	Inverse variance weighted	21	0.474748	0.234324	0.0427617
Serine to pyruvate ratio	Inverse variance weighted	19	0.551344	0.271388	0.0421974
Taurine to glutamate ratio	Inverse variance weighted	19	0.667615	0.326171	0.0406753
N-palmitoyl-sphingosine (d18:1 to 16:0) to N-palmitoyl-sphinganine (d18:0 to 16:0) ratio	Inverse variance weighted	21	0.707764	0.258486	0.00617921
Alpha-ketoglutarate to proline ratio	Inverse variance weighted	24	0.547119	0.258672	0.0344211
