# Supplementary material for: The relationship between metabolite mediated immune regulatory imbalance and the occurrence of malignant tumors of bone and articular cartilage: a Mendelian randomization study
Source: Front Immunol. 2024 Aug 9;15:1433219. doi: 10.3389/fimmu.2024.1433219 (PMC11341416; doi:10.3389/fimmu.2024.1433219)
Supplement: Supplementary file 3 [file Table_3.xlsx]

## Sheet: Sheet1
Supplementary Table 3：List of 29 Metabolites Negatively Associated with the Development of Bone and Articular Cartilage Malignant Tumors
Exposure	method	nsnp	Beta	se	pval
3-carboxy-4-methyl-5-propyl-2-furanpropanoate (cmpf) levels	Inverse variance weighted	16	-0.812672	0.384114	0.03437
Docosapentaenoate n3 DPA; 22:5n3 levels	Inverse variance weighted	24	-0.527083	0.259715	0.042411
Decanoylcarnitine (C10) levels	Inverse variance weighted	26	-0.407936	0.196395	0.0377906
Gamma-glutamyltryptophan levels	Inverse variance weighted	23	-0.465821	0.232933	0.0455211
Glutarylcarnitine (c5-dc) levels	Inverse variance weighted	31	-0.318973	0.16179	0.0486632
2,3-dihydroxyisovalerate levels	Inverse variance weighted	24	-0.62287	0.224284	0.00548373
2R,3R-dihydroxybutyrate levels	Inverse variance weighted	28	-0.463638	0.197267	0.0187579
Isoursodeoxycholate levels	Inverse variance weighted	19	-0.616786	0.305771	0.0436797
N-acetylkynurenine (2) levels	Inverse variance weighted	17	-0.375067	0.161207	0.0199853
2-hydroxybutyrate/2-hydroxyisobutyrate levels	Inverse variance weighted	17	-0.613344	0.309546	0.0475427
1-stearoyl-2-docosahexaenoyl-gpc (18:0/22:6) levels	Inverse variance weighted	27	-0.443908	0.197764	0.0247916
1-stearoyl-2-docosahexaenoyl-GPE (18:0/22:6) levels	Inverse variance weighted	32	-0.440321	0.184268	0.016868
Lignoceroylcarnitine (C24) levels	Inverse variance weighted	26	-0.684719	0.177696	0.000116534
5-hydroxy-2-methylpyridine sulfate levels	Inverse variance weighted	18	-0.580318	0.278175	0.0369636
Cis 3,4-methyleneheptanoate levels	Inverse variance weighted	22	-0.545788	0.21319	0.0104641
N-acetylleucine levels	Inverse variance weighted	22	-0.448608	0.164958	0.00653763
Methylsuccinate levels	Inverse variance weighted	22	-0.49542	0.211931	0.0194055
Cystine levels	Inverse variance weighted	18	-0.650424	0.329822	0.0486042
12,13-DiHOME levels	Inverse variance weighted	29	-0.511577	0.243047	0.0353044
X-12221 levels	Inverse variance weighted	23	-0.643391	0.268694	0.0166426
N-acetylphenylalanine levels	Inverse variance weighted	25	-0.350573	0.168989	0.0380302
Citrulline to dimethylarginine (SDMA + ADMA) ratio	Inverse variance weighted	26	-0.576694	0.22635	0.0108404
Glutamate to glutamine ratio	Inverse variance weighted	24	-0.747149	0.270405	0.00572605
Glutamate to kynurenine ratio	Inverse variance weighted	24	-0.558442	0.266728	0.0362891
Cholate to adenosine 3',5'-cyclic monophosphate (cAMP) ratio	Inverse variance weighted	22	-0.513485	0.230673	0.0260123
Uridine to 2'-deoxyuridine ratio	Inverse variance weighted	27	-0.709156	0.232979	0.00233564
Glucose-to-mannose ratio	Inverse variance weighted	26	-0.454317	0.203925	0.0258897
Phosphate to urate ratio	Inverse variance weighted	35	-0.468674	0.219416	0.032679
Adenosine 5'-monophosphate (AMP) to leucine ratio	Inverse variance weighted	20	-0.624365	0.29984	0.0373127
