# Supplementary material for: The relationship between metabolite mediated immune regulatory imbalance and the occurrence of malignant tumors of bone and articular cartilage: a Mendelian randomization study
Source: Front Immunol. 2024 Aug 9;15:1433219. doi: 10.3389/fimmu.2024.1433219 (PMC11341416; doi:10.3389/fimmu.2024.1433219)
Supplement: Supplementary file 4 [file Table_4.xls]

## Sheet: Sheet1
id.exposure	egger intercept-pval
ebi-a-GCST90002077	0.633533
