# Supplementary material for: The relationship between metabolite mediated immune regulatory imbalance and the occurrence of malignant tumors of bone and articular cartilage: a Mendelian randomization study
Source: Front Immunol. 2024 Aug 9;15:1433219. doi: 10.3389/fimmu.2024.1433219 (PMC11341416; doi:10.3389/fimmu.2024.1433219)
Supplement: Supplementary file 5 [file Table_5.xls]

## Sheet: Sheet1
id.exposure	egger intercept-pval
ebi-a-GCST90001402	0.525703
ebi-a-GCST90001410	0.602865
ebi-a-GCST90001444	0.802489
ebi-a-GCST90001453	0.295009
ebi-a-GCST90001454	0.770192
ebi-a-GCST90001559	0.449874
ebi-a-GCST90001626	0.993446
ebi-a-GCST90001721	0.552826
ebi-a-GCST90001755	0.949378
ebi-a-GCST90001802	0.142725
ebi-a-GCST90001831	0.251004
ebi-a-GCST90001852	0.138877
ebi-a-GCST90001866	0.075189
ebi-a-GCST90001868	0.486926
ebi-a-GCST90001875	0.0826577
ebi-a-GCST90001907	0.438718
ebi-a-GCST90001912	0.588484
ebi-a-GCST90001915	0.987685
ebi-a-GCST90001972	0.881328
ebi-a-GCST90001983	0.942653
ebi-a-GCST90001996	0.598072
ebi-a-GCST90002012	0.361133
ebi-a-GCST90002064	0.269907
ebi-a-GCST90002077	0.341685
ebi-a-GCST90002093	0.238232
ebi-a-GCST90002096	0.425576
